# Supplementary material for: Large Scale Hydrodynamically Coupled Brownian Dynamics Simulations of Polymer Solutions Flowing through Porous Media
Source: Polymers (Basel). 2022 Mar 31;14(7):1422. doi: 10.3390/polym14071422 (PMC9003297; doi:10.3390/polym14071422)
Supplement: Supplementary file 1 [file polymers-14-01422-s001.zip]

Archive with 4 entries (4 files):
- Video S4. Flow in diagonal direction through periodic array of cuboidal beams.gif
- Video S2. Flow in diagonal direction through periodic array of cylindrical beams.gif
- Video S3. Flow in x direction through periodic array of cuboidal beams.gif
- Video S1. Flow in x direction through periodic array of cylindrical beams.gif
